# Supplementary material for: Cost-effectiveness of a centrifugal-flow pump for patients with advanced heart failure in Argentina
Source: PLoS One. 2022 Aug 1;17(8):e0271519. doi: 10.1371/journal.pone.0271519 (PMC9342761; doi:10.1371/journal.pone.0271519)
Supplement: S1 File — (XLSM) [file pone.0271519.s003.xlsm]

## Sheet: Análisis
	Seguridad Social?	1	Seguridad Social = 1, Sector Privado = 0
	DESCUENTO 5 %
	Resultados (deterministico)						Resultados (probabilistico)
	Tratamiento	Costos*	QALYs*				Tratamiento	Costos*	QALYs*
	Manejo Médico	1.44154e+06	0.398624				Manejo Médico	1.58988e+06	0.419789
	Terapia Destino	9.50153e+06	3.90395				Terapia Destino	9.54956e+06	3.80554
	diferencia	8.05999e+06	3.50533				diferencia	7.95968e+06	3.38575
	ICER:						ICER:
	MM vs CM	2.29935e+06	per QALY				MM vs CM	2.35093e+06	per QALY
	ICER en dolar	35374.7
	Dolar	65					Resultados (probabilistico) - Seguridad Social
							Tratamiento	Costos*	QALYs*
*Costos y QALYS descontados
							Manejo Médico	1.5285e+06	0.418821
							Terapia Destino	9.45183e+06	3.84162
	SIN DESCUENTO						diferencia	7.92333e+06	3.4228
	Resultados (deterministico)
	Tratamiento	Costos*	QALYs*				ICER:
							MM vs CM	2.31487e+06	per QALY
	Manejo Médico	1.49655e+06	0.413834
	Terapia Destino	1.00036e+07	5.49576
	diferencia	8.50709e+06	5.08192				Resultados (probabilistico) - Sector Privado
							Tratamiento	Costos*	QALYs*
	ICER:
	MM vs CM	1.67399e+06	per QALY				Manejo Médico	2.09874e+06	0.418424
							Terapia Destino	1.01225e+07	3.86225
							diferencia	8.02377e+06	3.44382
							ICER:
							MM vs CM	2.3299e+06	per QALY

## Sheet: Parámetros
Parámetros
			0	Probabilístico?	p = 1, d = 0	1	SegSoc?	SegSoc=1, Priv=0
				Analisis de sensibilidad probabilistico
Nombre	Valor	Probabilistico		Deterministico		Error Standard		Lím inferior		Lím superior		Distribución	Alfa	Beta	Descripción									Tablas del análisis de sensibilidad - seguridad social					Tabla análisis de sensibilidad - sector privado
																						TOP 3
Edad	59	79.2917		59		12.2451		47		71		Normal			Edad de inicio. Fuente: Diferencia entre los grupos de Mehra aplicada a edad de pacientes que se trasplantan de SINTRA- Asunción									Edad	Valor Central	LI	LS			Edad	Valor Central	LI	LS
																									59	47	71				59	47	71
TasaDesc	0.00407412	0.00407412		0.00407412		0.00415224		1e-05		0.00814825		Aprox Norm			Tasa de descuento de costos								ICER	2.29935e+06	2.29935e+06	2.25801e+06	2.82471e+06		ICER	2.29935e+06	2.30994e+06	2.13861e+06	2.727e+06
																								CostoHM	Valor Central	LI	LS			CostoHM	Valor Central	LI	LS
Probabilidades de transición																									8.08466e+06	5.95337e+06	1.02159e+07				8.25027e+06	6.11899e+06	1.03816e+07
																							ICER	2.29935e+06	2.29935e+06	1.69134e+06	2.90736e+06		ICER	2.29935e+06	2.30994e+06	1.70192e+06	2.91795e+06
mZZ	DIFERENCIA
mZM	0.1058																							cZ (estable MM)	Valor Central	LI	LS			cZ (estable MM)	Valor Central	LI	LS
																									159720	118931	304012				219003	165794	272202
dSS	DIFERENCIA																						ICER	2.29935e+06	2.29935e+06	2.40438e+06	1.92783e+06		ICER	2.29935e+06	2.30994e+06	2.44694e+06	2.17296e+06
dSM1	0.06
dSM3	0.0253206																							mZM0 (mort basal)	Valor Central	LI	LS			mZM0 (mort basal)	Valor Central	LI	LS
dSM6	0.0135152																								0.1058	0.07935	0.13225				0.1058	0.07935	0.13225
dSM12	0.0102596																						ICER	2.29935e+06	2.29935e+06	2.2507e+06	2.32759e+06		ICER	2.29935e+06	2.30994e+06	2.21208e+06	2.36672e+06
dSM24	0.00874161
dSM36	0.00874161																							dSC3_0a (Falla VD a)	Valor Central	LI	LS			dSC3_0a (Falla VD a)	Valor Central	LI	LS
dSM48	0.00782842																								0.0243757	0.0182817	0.0304696				0.0243757	0.0182817	0.0304696
dSM60	0.00602931																						ICER	2.29935e+06	2.13517e+06				ICER	2.29935e+06	2.13517e+06
dCS(1)	DIFERENCIA																							dSM1 (mort HM 1 mes)	Valor Central	LI	LS			dSM1 (mort HM 1 mes)	Valor Central	LI	LS
dCS(2)	DIFERENCIA																								0.06	0.045	0.075				0.06	0.045	0.075
dCS(3)	DIFERENCIA																						ICER	2.29935e+06					ICER	2.29935e+06
dCS(4)	DIFERENCIA
dCS(5)	DIFERENCIA																							dSM24 (mort HM 24 meses)	Valor Central	LI	LS			dSM24 (mort HM 24 meses)	Valor Central	LI	LS
dCS(6)	DIFERENCIA																								0.00874161	0.00655621	0.010927				0.00874161	0.00655621	0.010927
dCS(7)	DIFERENCIA																						ICER	2.29935e+06					ICER	2.29935e+06
dSC(1)a	0.0167516																							uS2 (uti HM amb)	Valor Central	LI	LS			uS2 (uti HM amb)	Valor Central	LI	LS
dSC(1)b	0.00524582																								0.72	0.612	0.828				0.72	0.612	0.828
dSC(2)a	0.0158791																						ICER	2.29935e+06	2.29935e+06	2.71035e+06	1.99659e+06		ICER	2.29935e+06	2.30994e+06	2.72283e+06	2.00578e+06
dSC(2)b	0.00498901
dSC(3)a	0.0243757
dSC(3)b	0.00741477																							uZ (uti MM)	Valor Central	LI	LS			uZ (uti MM)	Valor Central	LI	LS
dSC(4)_1m	0.037																								0.53	0.4505	0.6095				0.53	0.4505	0.6095
dSC(4)_1-6m	0.00771823																						ICER	2.29935e+06	2.29935e+06	2.26079e+06	2.33926e+06		ICER	2.29935e+06	2.30994e+06	2.2712e+06	2.35002e+06
dSC(4)_6m-2a	0.00169075
dSC(5)a	0.00999787																							Tasa de desc	Valor Central	LI	LS			Tasa de desc	Valor Central	LI	LS
dSC(5)b	0.00321146																								0.00407412	0	0.00814825				0.00407412	0	0.00814825
dSC(6)a	0.0140171																						ICER	2.29935e+06	2.29935e+06	1.67399e+06	2.99327e+06		ICER	2.29935e+06	2.30994e+06	1.706e+06	2.98211e+06
dSC(6)b	0.00443508
dSC(7)	0.000816686																							MultMort	Valor Central	LI	LS			MultMort	Valor Central	LI	LS
Stroke disc_a	0.00321146																								1	0.75	1.25				1	0.75	1.25
Stroke disc_b	0.00105791																						ICER	2.29935e+06	2.29935e+06	1.9623e+06	2.68093e+06		ICER	2.29935e+06	2.30994e+06	1.98711e+06	2.67519e+06
dCM(1)	#NAME?
dCM(2)	#NAME?
dCM(3)	#NAME?
dCM(4)	#NAME?
dCM(5)	#NAME?
dCM(6)	#NAME?
dCM(7)	#NAME?
		Seg Social	Sec Privado	Seg Social	Sec Privado	Seg Social	Sec Privado	Seg Social	Sec Privado	Seg Social	Sec Privado
cZ	159720	-30438	207932	159720	219003	105285	54290.8	56491.9	165794	262847	272202	Normal			Costos asociados a Manejo médico en UCO
cS	8439.27	6413.72	11744.8	8439.27	12335.3	2536.84	577.638	6310.43	11825.4	11282.5	12957.5	Normal			Costos asociados al seguimiento HM ambulatorio
cC_1	159487	54108.1	134209	159487	201942	81242.1	45060.7	82544.9	155035	241777	243353	Normal			Costos asociados al sangrado gastrointestinal
cC_2	283685	287630	476906	283685	385882	152977	73268.2	133512	313988	433342	457591	Normal			Costos asociados a infección del driveline
cC_3	225472	240686	356429	225472	316225	155886	76516.2	73091.7	241085	378623	391054	Normal			Costos asociados a falla del ventrículo derecho
cC_4	382066	380974	155147	382066	271267	88335.3	60068.6	295068	212372	468202	330104	Normal			Costos asociados a ACV
cC_strokeDisc	3943.38	3945.8	44775.3	3943.38	49539.8	192.447	10110.3	3840.51	39631.8	4217.7	59447.7	Normal			Costos asociados a ACV discapacitante
cC_5	409473	240745	388691	409473	532540	182959	243614	194424	258362	553016	735837	Normal			Costos asociados a sepsis
cC_6	121179	71319.5	208690	121179	164136	73253.4	35535.5	50097.7	129240	193672	198888	Normal			Costos asociados a arritmia
cC_7	7.90906e+06	1.07847e+07	8.68446e+06	7.90906e+06	8.53762e+06	1.9596e+06	1.90138e+06	6.02253e+06	6.67612e+06	9.86327e+06	1.04028e+07	Normal			Costos asociados a falla y recambio
cHM	8.08466e+06	6.85142e+06	5.89455e+06	8.08466e+06	8.25027e+06	2.17482e+06	2.17482e+06	5.95337e+06	6.11899e+06	1.02159e+07	1.03816e+07	Normal			Costos asociados al dispositivo y su colocación
Utilidades
uZ	0.53	0.65885		0.53		0.135207		0.3975		0.6625		Aprox Norm			Utilidad MM dependiente de inotrópicos. Fuente: Long 2014
uS1	0.51	0.46513		0.51		0.130104		0.3825		0.6375		Aprox Norm			Utilidad HMII 1 mess. Fuente: Long 2014
uS2	0.72	0.843838		0.72		0.183677		0.54		0.9		Aprox Norm			Utilidad HMII 2 meses o más. Fuente: Long 2014
uC_1	0.6	0.537607		0.6		0.153064		0.45		0.75		Aprox Norm			Utilidad HM II - Sangrado gastrointestinal. Fuente: Long 2014
uC_2	0.6	0.400819		0.6		0.153064		0.45		0.75		Aprox Norm			Utilidad HMII - Infección del driveline. Fuente: Long 2015
uC_3	0.53	0.473478		0.53		0.135207		0.3975		0.6625		Aprox Norm			Utilidad HMII - Falla de VD extrapolado de pacientes internados con inotrópicos. Fuente: Long 2016
uC_4	0.71	0.865934		0.71		0.181126		0.5325		0.8875		Aprox Norm			Utilidad HMII - ACV. Fuente: Duncan & cols.
uC_5	0.47	0.511747		0.47		0.0408171		0.43		0.51		Aprox Norm			Utilidad sepsis - Michelle y cols. 2018
uC_6	-0.02	-0.0193884		-0.02		0.00510213		-0.015		-0.025		Aprox Norm			Disutilidad arritmia - Yang cheng y cols 2019
uC_7	0.53	0.623552		0.53		0.135207		0.3975		0.6625		Aprox Norm			Utilidad Falla y Recambio. Fuente: Long - Moskowitz y cols
uStrokeDisc	0.44	0.224725		0.44		0.112247		0.33		0.55		Aprox Norm			Utilidad HMII - ACV. Fuente: Duncan & cols.
Parámetros obtenidos de la literatura
Rama manejo médico
mZM0	0.1058	0.12707		0.1058		0.0269903		0.07935		0.13225		Aprox Norm			MM dependiente de inotrópicos REMATCH - Muerte. Fuente: Long, 2014
Rama HM como TD
dSMTot	0.0638478	0.0517539		0.0638478		0.016288		0.0478859		0.0798098		Aprox Norm			Muertes Totales
dSM0_1	0.06	0.066161		0.06		0.0153064		0.045		0.075		Aprox Norm			Mortalidad 1 mes. INTERMACS.
dSM0_3	0.0253206	0.0259592		0.0253206		0.00645945		0.0189904		0.0316507		Aprox Norm			Mortalidad 3 meses (mensualizada). INTERMACS.
dSM0_6	0.0135152	0.015764		0.0135152		0.00344781		0.0101364		0.016894		Aprox Norm			Mortalidad 6 meses (mensualizada). INTERMACS.
dSM0_12	0.0102596	0.0116533		0.0102596		0.00261729		0.00769468		0.0128245		Aprox Norm			Mortalidad 12 meses (mensualizada). INTERMACS.
dSM0_24	0.00874161	0.00408386		0.00874161		0.00223004		0.00655621		0.010927		Aprox Norm			Mortalidad 18 meses (mensualizada). INTERMACS.
dSM0_36	0.00874161	0.009422		0.00874161		0.00223004		0.00655621		0.010927		Aprox Norm			Mortalidad 24 meses (mensualizada). INTERMACS.
dSM0_48	0.00782842	0.00776088		0.00782842		0.00199708		0.00587132		0.00978553		Aprox Norm			Mortalidad 48 meses (mensualizada). INTERMACS.
dSM0_60	0.00602931	0.00601577		0.00602931		0.00153812		0.00452198		0.00753664		Aprox Norm			Mortalidad 60 meses (mensualizada). INTERMACS.
MultMort	1	0.839687		1		0.255107		0.75		1.25		Aprox Norm			Multiplicador de la mortalidad para análisis de sensibilidad/probabilístico
dSC1_0a	0.0167516	0.00917705		0.0167516		0.00427346		0.0125637		0.0209395		Aprox Norm			HMT III - sangrado gastrointestinal. Fuente: Mehra 2019. Mom-3
dSC1_0b	0.00524582	0.00929447		0.00524582		0.00133825		0.00393437		0.00655728		Aprox Norm			HMT III - sangrado gastrointestinal. Fuente: Mehra 2019. Mom-4
dSC2_0a	0.0158791	0.0169458		0.0158791		0.00405085		0.0119093		0.0198488		Aprox Norm			HMT III - infección del driveline. Fuente: Mehra 2019. Mom-3
dSC2_0b	0.00498901	0.00495279		0.00498901		0.00127273		0.00374176		0.00623627		Aprox Norm
dSC3_0a	0.0243757	0.0240699		0.0243757		0.00621839		0.0182817		0.0304696		Aprox Norm			HMT III - falla de VD (requiere otro dispositivo). Fuente: Mehra 2019. Mom-3
dSC3_0b	0.00741477	0.00754217		0.00741477		0.00189156		0.00556108		0.00926847		Aprox Norm
dSC4_0_1 m	0.037	0.032701		0.037		0.00943895		0.02775		0.04625		Aprox Norm			HMT III - ACV (disc+no disc). Fuente: Colombo, 2018
dSC4_0_1 a 6m	0.038	0.0348895		0.038		0.00969406		0.0285		0.0475		Aprox Norm			HMT III - ACV (disc+no disc). Fuente: Colombo, 2019
dSC4_0_+6m - 2a	0.03	0.0383717		0.03		0.0076532		0.0225		0.0375		Aprox Norm			HMT III - ACV (disc+no disc). Fuente: Colombo, 2019
dSC5_0a	0.00999787	0.0107567		0.00999787		0.00255052		0.0074984		0.0124973		Aprox Norm			HMT III - infección (sepsis). Mehra 2019. Mom-3
dSC5_0b	0.00321146	0.0034278		0.00321146		0.000819265		0.0024086		0.00401433		Aprox Norm			HMT III - infección (sepsis). Mehra 2019. Mom-4
dSC6_0a	0.0140171	0.0177321		0.0140171		0.00357587		0.0105129		0.0175214		Aprox Norm			HMT III - arritmia (cualquier tipo). Mehra 2019. Mom-4
dSC6_0b	0.00443508	0.00398409		0.00443508		0.00113142		0.00332631		0.00554385		Aprox Norm
dSC7_0	0.0194175	0.0154926		0.0194175		0.00495353		0.0145631		0.0242718		Aprox Norm			HM III - falla y recambio del dispositivo. Mehra 2019. Mom-3.
Strokedisc0a	0.00321146	0.0035509		0.00321146		0.000819265		0.0024086		0.00401433		Aprox Norm			HMT III - ACV discapacitante. Fuente: Mehra 2019. Mom-3
Strokedisc0b	0.00105791	0.000862864		0.00105791		0.000269881		0.000793435		0.00132239		Aprox Norm
dCM1_0	0.000331952	0.000319582		0.000331952		8.46832e-05		0.000248964		0.00041494		Aprox Norm			HMT III - Muerte relacionada sangrado abdominal o gastrointestinal. Fuente: Mehra 2019. Mom-3
dCM2_0	0	0		0		0		0		0		Aprox Norm			HMT III - Infección del driveline. Fuente: Apéndice Mom-3, Tabla 5, Mehra 2019
dCM3_0	0.00804043	0.0093353		0.00804043		0.00205117		0.00603032		0.0100505		Aprox Norm			HMT III - Muerte relacionada cardiopulmonar falla de VD. Fuente: Mehra 2019- Mom-3
dCM4_0	0.0121851	0.011356		0.0121851		0.00310851		0.00913885		0.0152314		Aprox Norm			HMT III - Muerte relacionada cerebro ACV . Fuente: Mehra 2019. Mom-3
dCM5_0	0.00820886	0.00531796		0.00820886		0.00209414		0.00615665		0.0102611		Aprox Norm			HMT III - Muerte relacionada infección incluye neumonía. Fuente: Mehra 2019. Mom-3
dCM6_0	0.000785878	0.000872023		0.000785878		0.000200483		0.000589408		0.000982347		Aprox Norm			HMT III - Muerte relacionada con arrimia. Fuente: Mehra 2019. Mom-3
dCM7_0	0	0		0		0		0		0		Aprox Norm			HMT III - Muerte relacionada con falla y reccambio. Fuente: Mehra 2019. Mom-3
Riesgos relativos
RM0	0.59	0.514066		0.59		0.201137		0.4		0.88		LogNormal			RR Muerte HTM III vs MM. Fuente: Cavarretta 2018. Network MA

## Sheet: Tabla de vida
TABLA DE MORTALIDAD					Tablas abreviadas de mortalidad por sexo y edad 2008-2010: total del país y provincias. Serie Análisis Demográfico N° 37.
					Fuente: INDEC. Programa de Análisis Demográfico, Dirección de Estadísticas Poblacionales.
Edad	Varón	Mujer	Total	Probabilidad ponderada total	Riesgo mensual	Proba mensual
0	349040	336317	685357	0.010989	0.000920817	0.000920393
1	341082	329761	670843	0.000848617	7.07481e-05	7.07456e-05
2	342283	331229	673512	0.00060018	5.003e-05	5.00288e-05
3	329846	318225	648071	0.000451699	3.76501e-05	3.76494e-05
4	335721	324148	659869	0.000336667	2.80603e-05	2.80599e-05
5	343450	332680	676130	0.000268175	2.23509e-05	2.23507e-05
6	344980	333927	678907	0.000249898	2.08274e-05	2.08272e-05
7	343350	332864	676214	0.000234689	1.95598e-05	1.95596e-05
8	341649	330490	672139	0.00022217	1.85162e-05	1.8516e-05
9	344323	333506	677829	0.000213802	1.78187e-05	1.78186e-05
10	360737	349672	710409	0.000216662	1.80571e-05	1.8057e-05
11	350484	338026	688510	0.000234526	1.95462e-05	1.9546e-05
12	351253	338079	689332	0.000263036	2.19226e-05	2.19223e-05
13	342560	335713	678273	0.000334354	2.78675e-05	2.78671e-05
14	374338	362584	736922	0.00044115	3.67706e-05	3.677e-05
15	362748	355887	718635	0.000559047	4.66003e-05	4.65992e-05
16	353088	344852	697940	0.000673117	5.61119e-05	5.61104e-05
17	350634	344221	694855	0.000770233	6.42108e-05	6.42088e-05
18	359286	354323	713609	0.000841487	7.01534e-05	7.0151e-05
19	359305	357723	717028	0.000890778	7.42646e-05	7.42618e-05
20	349212	346815	696027	0.000938766	7.82673e-05	7.82642e-05
21	325664	325302	650966	0.000984648	8.20944e-05	8.20911e-05
22	324165	325199	649364	0.00101983	8.50292e-05	8.50256e-05
23	323799	326737	650536	0.00104316	8.6975e-05	8.69712e-05
24	325616	327640	653256	0.0010604	8.84134e-05	8.84095e-05
25	311955	316121	628076	0.00107286	8.94528e-05	8.94488e-05
26	302205	306851	609056	0.00108662	9.06009e-05	9.05968e-05
27	303535	307445	610980	0.00109941	9.16678e-05	9.16636e-05
28	321564	327716	649280	0.00110911	9.24774e-05	9.24731e-05
29	312847	320270	633117	0.00112063	9.34384e-05	9.3434e-05
30	328197	336373	664570	0.00113554	9.46825e-05	9.4678e-05
31	312003	321997	634000	0.00115585	9.63763e-05	9.63717e-05
32	302446	314231	616677	0.00118767	9.90315e-05	9.90266e-05
33	299524	310863	610387	0.0012357	0.000103039	0.000103034
34	281172	291907	573079	0.00129757	0.000108201	0.000108195
35	282604	293989	576593	0.00137127	0.000114351	0.000114344
36	262693	274036	536729	0.00145572	0.000121399	0.000121391
37	259598	269801	529399	0.00155367	0.000129573	0.000129564
38	256537	267319	523856	0.00166278	0.00013868	0.000138671
39	250096	261762	511858	0.00178569	0.000148941	0.00014893
40	248912	260630	509542	0.00192988	0.000160979	0.000160966
41	228038	238820	466858	0.00209384	0.000174669	0.000174654
42	222817	234737	457554	0.0022701	0.00018939	0.000189372
43	213101	225598	438699	0.00245979	0.000205235	0.000205214
44	213019	225103	438122	0.00267062	0.00022285	0.000222825
45	220704	232876	453580	0.0029036	0.000242318	0.000242289
46	215428	227881	443309	0.00316916	0.000264516	0.000264481
47	215468	228471	443939	0.00348147	0.000290628	0.000290586
48	211989	222824	434813	0.00385426	0.000321809	0.000321757
49	203879	216830	420709	0.00426775	0.000356407	0.000356344
50	212341	226436	438777	0.00472367	0.000394572	0.000394494
51	194858	209182	404040	0.00520993	0.000435295	0.000435201
52	194065	207388	401453	0.00574674	0.000480276	0.000480161
53	194635	207971	402606	0.00632386	0.000528661	0.000528522
54	190297	205820	396117	0.00693202	0.00057968	0.000579512
55	187643	204200	391843	0.00759709	0.000635508	0.000635306
56	181432	197213	378645	0.00831772	0.000696042	0.0006958
57	178927	194843	373770	0.00906923	0.000759217	0.000758929
58	175414	191968	367382	0.00984678	0.000824632	0.000824292
59	170154	187156	357310	0.0106666	0.000893655	0.000893256
60	173319	194935	368254	0.0115073	0.000964502	0.000964037
61	154790	171821	326611	0.0124951	0.00104782	0.00104727
62	151211	171678	322889	0.0135088	0.00113341	0.00113276
63	144736	164058	308794	0.0146957	0.00123373	0.00123297
64	136858	157784	294642	0.0159532	0.00134015	0.00133925
65	138149	162109	300258	0.0173231	0.00145624	0.00145518
66	122707	145289	267996	0.0188227	0.00158351	0.00158226
67	115871	139122	254993	0.0204042	0.00171794	0.00171646
68	109009	132571	241580	0.0220877	0.00186127	0.00185954
69	102833	125401	228234	0.0239428	0.00201951	0.00201747
70	105949	134546	240495	0.0257907	0.00217743	0.00217506
71	91197	116686	207883	0.0279967	0.00236634	0.00236354
72	84638	111644	196282	0.030403	0.00257289	0.00256959
73	80445	108495	188940	0.0332264	0.00281591	0.00281195
74	76209	106088	182297	0.0363935	0.00308936	0.00308459
75	75096	106217	181313	0.039793	0.00338387	0.00337815
76	65769	95524	161293	0.0434477	0.00370165	0.00369481
77	62633	94006	156639	0.0479296	0.00409302	0.00408466
78	61294	94630	155924	0.0536413	0.00459447	0.00458393
79	56689	89802	146491	0.0604685	0.00519782	0.00518434
80	52487	90998	143485	0.0677311	0.0058445	0.00582745
81	44177	76866	121043	0.0760424	0.00659076	0.00656909
82	39776	71857	111633	0.0841395	0.00732427	0.00729751
83	34268	65651	99919	0.0917419	0.00801889	0.00798682
84	30036	59801	89837	0.0994178	0.00872616	0.00868819
85	26288	54171	80459	0.108108	0.00953418	0.00948887
86	22142	47092	69234	0.118119	0.0104748	0.0104201
87	18264	40858	59122	0.12821	0.0114339	0.0113688
88	14594	34772	49366	0.137768	0.0123526	0.0122766
89	11560	28596	40156	0.147113	0.0132607	0.0131731
90	9348	25160	34508	0.156253	0.0141585	0.0140588
91	6256	17594	23850	0.166792	0.015206	0.0150909
92	4704	13960	18664	0.179433	0.0164799	0.0163449
93	3546	10979	14525	0.19542	0.0181195	0.0179564
94	2720	8542	11262	0.215331	0.0202078	0.0200049
95	1717	6581	8298	0.226456	0.0213977	0.0211704
96	1293	4793	6086	0.240493	0.0229238	0.022663
97	814	3494	4308	0.254406	0.0244645	0.0241677
98	549	2368	2917	0.269287	0.0261446	0.0258057
99	331	1543	1874	0.284632	0.0279132	0.0275272
100	266	1116	1382	0.300291	0.0297575	0.0293191

## Sheet: _xltb_storage_
XL Toolbox Settings
	export_preset	<?xml version="1.0" encoding="utf-16"?>_x000D_ <Preset xmlns:xsi="http://www.w3.org/2001/XMLSchema-instance" xmlns:xsd="http://www.w3.org/2001/XMLSchema">_x000D_ <Name>Png, 450 dpi, RGB, Transparent canvas</Name>_x000D_ <Dpi>450</Dpi>_x000D_ <FileType>Png</FileType>_x000D_ <ColorSpace>Rgb</ColorSpace>_x000D_ <Transparency>TransparentCanvas</Transparency>_x000D_ <UseColorProfile>false</UseColorPro…
	export_path	C:\Users\crojas\ETS Dropbox\Carlos Rojas\Abbott_proyectos_EEs\HeartMate\Envío a JLHT\Figuras\Figure 2.png
