# Supplementary material for: Cost-effectiveness of a centrifugal-flow pump for patients with advanced heart failure in Argentina
Source: PLoS One. 2022 Aug 1;17(8):e0271519. doi: 10.1371/journal.pone.0271519 (PMC9342761; doi:10.1371/journal.pone.0271519)
Supplement: S2 File — (XLSM) [file pone.0271519.s004.xlsm]

## Sheet: Análisis
	Seguridad Social?	1	Seguridad Social = 1, Sector Privado = 0
	TASA DESCUENTO 5% (COSTOS Y QALYS)
	Resultados (deterministico)						Resultados (probabilistico)
	Tratamiento	Costos *	QALYs *		Ptes trasplantados		Tratamiento	Costos*	QALYs*
	Trasplante	4.87149e+06	6.16022		814.977		Trasplante	4.78816e+06	5.95454
	HM Puente	1.30918e+07	6.89683		889.446		HM Puente	1.29967e+07	6.6912
	diferencia	8.22027e+06	0.736617				diferencia	8.20858e+06	0.736664
	ICERs:						ICERs:
	Tx vs HMPuente	1.11595e+07	per QALY				Tx vs HMPuente	1.11429e+07	per QALY
							Resultados (probabilistico)
							Tratamiento	Costos*	QALYs*
Determinístico - ESC T.de espera Iguales (3.05 meses)
	Tratamiento	Costos *	QALYs *				Trasplante	4.76878e+06	5.96536
							HM Puente	1.29073e+07	6.70863
	Trasplante	4.87149e+06	6.16022				diferencia	8.13856e+06	0.743269
	HM Puente	1.32731e+07	7.0567
	diferencia	8.4016e+06	0.896484				ICERs:
							Tx vs HMPuente	1.09497e+07	per QALY
	ICERs:
	Tx vs HMPuente	9.37173e+06	per QALY
							Resultados (probabilistico) - Sector Privado
							Tratamiento	Costos*	QALYs*
							Trasplante	5.51751e+06	5.88334
							HM Puente	1.39443e+07	6.6214
	SIN DESCUENTO						diferencia	8.42681e+06	0.738055
	Resultados (deterministico)
	Tratamiento	Costos *	QALYs *				ICERs:
							Tx vs HMPuente	1.14176e+07	per QALY
	Trasplante	7.0369e+06	10.615
	HM Puente	1.55124e+07	11.8544
	diferencia	8.47548e+06	1.23939
	ICERs:
	Tx vs HMPuente	6.83843e+06	per QALY

## Sheet: Parámetros
Parámetros
			0	Probabilístico?	p = 1, d = 0	1	SegSoc?	SegSoc=1, Priv=0
				Analisis de sensibilidad probabilistico
Nombre	Valor	Probabilistico		Deterministico		Error Standard		Lím Inf		Lím Sup		Distribucion	Alfa	Beta	Descripcion						Tablas del análisis de sensibilidad - seguridad social					Tabla análisis de sensibilidad - sector privado
Edad	51	51.188		51		12.2451		39		63		Normal			Edad de inicio. Fuente: Sintra						Edad	Valor Central	LI	LS			Edad	Valor Central	LI	LS
																						51	39	63				51	39	63
TasaDesc	0.00407412	0.000285026		0.00407412		0.00415735		0		0.00814825		Aprox Norm			Tasa de descuento de costos					ICER	1.11595e+07	1.11595e+07	1.02612e+07	1.30443e+07		ICER	1.11595e+07	1.13996e+07	1.04892e+07	1.33075e+07
																					CostoHM	Valor Central	LI	LS			CostoHM	Valor Central	LI	LS
Probabilidades de transición (1 ciclo = 1 mes)																						8.08466e+06	5.98501e+06	9.97502e+06				8.25027e+06	6.38357e+06	1.01166e+07
																				ICER	1.11595e+07	1.11595e+07	8.3091e+06	1.37258e+07		ICER	1.11595e+07	1.13996e+07	8.86546e+06	1.39333e+07
Rama Trasplante
tEE	DIFERENCIA																				cE (Lista de Espera MM)	Valor Central	LI	LS			cE (Lista de Espera MM)	Valor Central	LI	LS
tET	0.327869																					159720	118931	304012				219003	165794	272202
tEM	0.074																			ICER	1.11595e+07	1.11595e+07	1.12957e+07	1.06775e+07		ICER	1.11595e+07	1.13996e+07
tTP	DIFERENCIA
tTM	0.07																				uS2 (uti HM amb)	Valor Central	LI	LS			uS2 (uti HM amb)	Valor Central	LI	LS
tPP	DIFERENCIA																					0.72	0.612	0.828				0.72	0.612	0.828
tPM	0.00242372																			ICER	1.11595e+07	1.11595e+07	1.18554e+07	1.05407e+07		ICER	1.11595e+07	1.13996e+07	1.21105e+07	1.07676e+07
Rama Puente a Trasplante
pSS	DIFERENCIA																				uP (uti post Trasplante)	Valor Central	LI	LS			uP (uti post Trasplante)	Valor Central	LI	LS
pSM	VARIABLE																					0.756932	0.643392	0.870472				0.756932	0.643392	0.870472
pST	0.149254																			ICER	1.11595e+07	1.11595e+07	1.21893e+07	1.02901e+07		ICER	1.11595e+07	1.13996e+07	1.24516e+07	1.05115e+07
pTM	0.07
pTP	DIFERENCIA																				TasaDesc	Valor Central	LI	LS			TasaDesc	Valor Central	LI	LS
pPM	0.00242372																					0.00407412	0	0.00814825				0.00407412	0	0.00814825
pPP	DIFERENCIA																			ICER	1.11595e+07	1.11595e+07	6.83843e+06	1.5926e+07		ICER	1.11595e+07	1.13996e+07	7.02681e+06	1.62131e+07
pCS(1)	DIFERENCIA																				MultMort	Valor Central	LI	LS			MultMort	Valor Central	LI	LS
pCS(2)	DIFERENCIA																					1	0.75	1.25				1	0.75	1.25
pCS(3)	DIFERENCIA																			ICER	1.11595e+07	1.11595e+07	9.15699e+06	1.42112e+07		ICER	1.11595e+07	1.13996e+07	9.38192e+06	1.4478e+07
pCS(4)	DIFERENCIA
pCS(5)	DIFERENCIA																				pST (t espera a Tx en rama P - Prob)	Valor Central	LI	LS			pST (t espera a Tx en rama P - Prob)	Valor Central	LI	LS
pCS(6)	DIFERENCIA																					0.149254	0.111111	0.327869				0.149254	0.111111	0.327869
pCS(7)	DIFERENCIA																			ICER	1.11595e+07	1.11595e+07	5.04917e+06	1.6615e+07		ICER	1.11595e+07	1.13996e+07	5.1565e+06	1.69329e+07
pSC(1)	VARIABLE																				tET (t espera a Tx en rama Tx - Prob)	Valor Central	LI	LS			tET	Valor Central	LI	LS
pSC(2)	VARIABLE																					0.327869	0.149254	0.5				0.327869	0.149254	0.5
pSC(3)	VARIABLE																			ICER	1.11595e+07	1.11595e+07	5.04917e+06	1.6615e+07		ICER	1.11595e+07	1.13996e+07	5.1565e+06	1.69329e+07
pSC(4)	VARIABLE
pSC(5)	VARIABLE
pSC(6)	VARIABLE
pSC(7)	0.000816686
pSC(stroke disc)	VARIABLE
pCM(1)	VARIABLE
pCM(2)	VARIABLE
pCM(3)	VARIABLE
pCM(4)	VARIABLE
pCM(5)	VARIABLE
pCM(6)	VARIABLE
pCM(7)	VARIABLE
pCM(stroke disc)	VARIABLE
Costos
		Seg Social	Sec Privado	Seg Social	Sec Privado	Seg Social	Sec Privado	Seg Social	Sec Privado	Seg Social	Sec Privado
cT	1977548	2.24064e+06	2.8464e+06	1977548	2.3599e+06	384196	291566	1.59402e+06	2.07315e+06	2.34703e+06	2.64461e+06	Normal			Costos asociados al trasplante (trasplante + complicaciones)
cP	30295.4	33051.6	33821.9	30295.4	33368	1691.3	491.889	28713.8	32880.4	32028.7	33844.5	Normal			Costos asociados al post-trasplante
cE	159720	65545.8	274953	159720	219003	105285	54290.8	56491.9	165794	262847	272202	Normal			Costos asociados al seguimiento MM inotrópicos en UCO.
cS	8439.27	11203.3	12110.3	8439.27	12335.3	2536.84	577.638	6310.43	11825.4	11282.5	12957.5	Normal			Costos asociados al seguimiento HM ambulatorio
cC_1	159487	196203	154454	159487	201942	81242.1	45060.7	82544.9	155035	241777	243353	Normal			Costos asociados al sangrado gastrointestinal
cC_2	283685	124079	442380	283685	385882	152977	73268.2	133512	313988	433342	457591	Normal			Costos asociados a infección del driveline
cC_3	225472	178425	354018	225472	316225	155886	76516.2	73091.7	241085	378623	391054	Normal			Costos asociados a falla del ventrículo derecho
cC_4	382066	442724	279477	382066	271267	88335.3	60068.6	295068	212372	468202	330104	Normal			Costos asociados a ACV
cC_strokeDisc	3943.38	3813.11	29072.9	3943.38	49539.8	192.447	10110.3	3840.51	39631.8	4217.7	59447.7	Normal			Costos asociados a ACV discapacitante
cC_5	409473	448393	641683	409473	532540	182959	243614	194424	258362	553016	735837	Normal			Costos asociados a sepsis
cC_6	121179	105518	162135	121179	164136	73253.4	35535.5	50097.7	129240	193672	198888	Normal			Costos asociados a arritmia
cC_7	7.90906e+06	8.49234e+06	7.07359e+06	7.90906e+06	8.53762e+06	1.9596e+06	1.90138e+06	6.02253e+06	6.67612e+06	9.86327e+06	1.04028e+07	Normal			Costos asociados a falla y recambio
cHM	8.08466e+06	6.38885e+06	1.11656e+07	8.08466e+06	8.25027e+06	2.01053e+06	1.90465e+06	6.10924e+06	6.38357e+06	1.00498e+07	1.01166e+07	Normal			Costos asociados al dispositivo y su colocación
Utilidades
uT	0.53	0.481589		0.53		0.0811239		0.4505		0.6095		Aprox Normal			Utilidad Trasplantado - Opinión de experto en base a Long 2017.
uP	0.756932	0.661473		0.756932		0.115859		0.643392		0.870472		Aprox Normal			Utilidad Post-trasplante. Ponderación de utilidades por prob de ocurrencia de complicaciones - ISHLT 2019
uE	0.53	0.490725		0.53		0.0811239		0.4505		0.6095		Aprox Normal			Utilidad MM dependiente de inotrópicos. Fuente: Long 2014
uS1	0.51	0.319024		0.51		0.0780627		0.4335		0.5865		Aprox Normal			Utilidad HMII 1 mess. Fuente: Long 2014
uS2	0.72	0.660635		0.72		0.110206		0.612		0.828		Aprox Normal			Utilidad HMII 2 meses o más. Fuente: Long 2014
uC_1	0.6	0.577402		0.6		0.0918384		0.51		0.69		Aprox Normal			Utilidad HM II - Sangrado gastrointestinal. Fuente: Long 2014
uC_2	0.6	0.602952		0.6		0.0918384		0.51		0.69		Aprox Normal			Utilidad HMII - Infección del driveline. Fuente: Long 2015
uC_3	0.53	0.545285		0.53		0.0811239		0.4505		0.6095		Aprox Normal			Utilidad HMII - Falla de VD. Fuente: Long 2016
uC_4	0.68	0.840991		0.68		0.104084		0.578		0.782		Aprox Normal			Utilidad HMII - ACV. Fuente: Duncan & cols.
uC_5	0.47	0.385366		0.47		0.0719401		0.3995		0.5405		Aprox Normal			Utilidad sepsis - Michelle y cols. 2018
uC_6	-0.02	-0.0237775		-0.02		0.00306128		-0.017		-0.023		Aprox Normal			Disutilidad arritmia - Yang cheng y cols 2019
uC_7	0.53	0.633248		0.53		0.0811239		0.4505		0.6095		Aprox Normal			Utilidad Falla y Recambio. Fuente: Long - Moskowitz y cols
uStrokeDisc	0.68	0.682754		0.68		0.104084		0.578		0.782		Aprox Normal			Utilidad HMII - ACV. Fuente: Duncan & cols.
Parámetros obtenidos de la literatura
Trasplante
tET0	0.327869	0.283762		0.327869				0.163934		0.491803		Aprox Normal			Tiempo lista de espera = 3.05 meses Urg/emergencia. Consulta SINTRA-INCUCAI
tEM0	0.074	0.0721144		0.074		0.0188779		0.0555		0.0925		Aprox Normal			Mortalidad basal OHT elegible. UNOS A y B - Long.
tTM0_0	0.07	0.123634		0.07		0.0178575		0.0525		0.0875		Aprox Normal			16% muerte 1 mes trasplante. Fuente: Registro Favaloro, R & cols. 2011 (N=333).
tPM0	0.00242372	0.00227798		0.00242372		0.000618306		0.00181779		0.00302965		Aprox Normal			2.87%/año sacado de la pendiente de la kaplan meier de supervivencia - ISHLT
HM III puente
pST_0	0.149254	0.129175		0.149254				0.0746269		0.223881		Aprox Norm			6.7 meses t de espera electivo. Consulta SINTRA-INCUCAI
MultMort	1	0.981938		1		0.127553		0.75		1		Aprox Norm			Multiplicador de la mortalidad p análisis sensibilidad/probabilístico.
dSM0_1	0.04	0.0484144		0.04		0.0102043		0.03		0.05		Aprox Norm			Mortalidad 1 mes. INTERMACS.
dSM0_3	0.0151142	0.0226601		0.0151142		0.00385574		0.0113357		0.0188928		Aprox Norm			Mortalidad 3 meses (mensualizada). INTERMACS.
dSM0_6	0.00671161	0.0075647		0.00671161		0.00171218		0.00503371		0.00838951		Aprox Norm			Mortalidad 6 meses (mensualizada). INTERMACS.
dSM0_12	0.00678057	0.00806363		0.00678057		0.00172977		0.00508543		0.00847572		Aprox Norm			Mortalidad 12 meses (mensualizada). INTERMACS.
dSM0_24	0.00782842	0.00646901		0.00782842		0.00199708		0.00587132		0.00978553		Aprox Norm			Mortalidad 18 meses (mensualizada). INTERMACS.
dSM0_36	0.00692438	0.011099		0.00692438		0.00176646		0.00519329		0.00865548		Aprox Norm			Mortalidad 24 meses (mensualizada). INTERMACS.
dSM0_48	0.00692438	0.00521142		0.00692438		0.00176646		0.00519329		0.00865548		Aprox Norm			Mortalidad 48 meses (mensualizada). INTERMACS.
dSM0_60	0.00782842	0.00717563		0.00782842		0.00199708		0.00587132		0.00978553		Aprox Norm			Mortalidad 60 meses (mensualizada). INTERMACS.
dSC1_0a	0.0167516	0.00854482		0.0167516		0.00427346		0.0125637		0.0209395		Aprox Norm			HMT III - sangrado gastrointestinal. Fuente: Mehra 2019. Mom-3
dSC1_0b	0.00524582	0.0067273		0.00524582		0.00133825		0.00393437		0.00655728		Aprox Norm			HMT III - sangrado gastrointestinal. Fuente: Mehra 2019. Mom-4
dSC2_0a	0.0158791	0.0189771		0.0158791		0.00405085		0.0119093		0.0198488		Aprox Norm			HMT III - infección del driveline. Fuente: Mehra 2019. Mom-3
dSC2_0b	0.00498901	0.00441114		0.00498901		0.00127273		0.00374176		0.00623627		Aprox Norm
dSC3_0a	0.0243757	0.0227727		0.0243757		0.00621839		0.0182817		0.0304696		Aprox Norm			HMT III - falla de VD (requiere otro dispositivo). Fuente: Mehra 2019. Mom-3
dSC3_0b	0.00741477	0.00428137		0.00741477		0.00189156		0.00556108		0.00926847		Aprox Norm
dSC_4_0_1 m	0.037	0.049921		0.037		0.00943895		0.02775		0.04625		Aprox Norm			HMT III - ACV (disc+no disc). Fuente: Colombo, 2018
dSC4_0_1 a 6m	0.00771823	0.00616405		0.00771823		0.00196897		0.00578867		0.00964778		Aprox Norm			HMT III - ACV (disc+no disc). Fuente: Colombo, 2019
dSC4_0_+6m - 2a	0.00169075	0.0017049		0.00169075		0.000431321		0.00126806		0.00211343		Aprox Norm			HMT III - ACV (disc+no disc). Fuente: Colombo, 2019
dSC5_0a	0.00999787	0.0120161		0.00999787		0.00255052		0.0074984		0.0124973		Aprox Norm			HMT III - infección (sepsis). Mehra 2019. Mom-3
dSC5_0b	0.00321146	0.00330113		0.00321146		0.000819265		0.0024086		0.00401433		Aprox Norm			HMT III - infección (sepsis). Mehra 2019. Mom-4
dSC6_0a	0.0140171	0.0132345		0.0140171		0.00357587		0.0105129		0.0175214		Aprox Norm			HMT III - arritmia (cualquier tipo). Mehra 2019. Mom-4
dSC6_0b	0.00443508	0.0031382		0.00443508		0.00113142		0.00332631		0.00554385		Aprox Norm
dSC7_0	0.0194175	0.0135106		0.0194175		0.00495353		0.0145631		0.0242718		Aprox Norm			HM III - falla y recambio del dispositivo. Mehra 2019. Mom-3.
Strokedisc0a	0.00321146	0.00358714		0.00321146		0.000819265		0.0024086		0.00401433		Aprox Norm			HMT III - ACV discapacitante. Fuente: Mehra 2019. Mom-3
Strokedisc0b	0.00105791	0.000907169		0.00105791		0.000269881		0.000793435		0.00132239		Aprox Norm			HMT III - ACV discapacitante. Fuente: Mehra 2019. Mom-4
Parámetros arbitrarios de variación en tiempos de trasplante
		Particiones
tET dif LS-LI	0.327869	0.0327869
pST dif LS-LI	0.149254	0.0149254
VarTiempoTx0	3.65473
VarTiempoTx	3.65473

## Sheet: Tabla de Vida
TABLA DE MORTALIDAD					Tablas abreviadas de mortalidad por sexo y edad 2008-2010: total del país y provincias. Serie Análisis Demográfico N° 37.
					Fuente: INDEC. Programa de Análisis Demográfico, Dirección de Estadísticas Poblacionales.
Edad	Varón	Mujer	Total	Probabilidad ponderada total	Riesgo mensual	Proba mensual
0	349040	336317	685357	0.010989	0.000920817	0.000920393
1	341082	329761	670843	0.000848617	7.07481e-05	7.07456e-05
2	342283	331229	673512	0.00060018	5.003e-05	5.00288e-05
3	329846	318225	648071	0.000451699	3.76501e-05	3.76494e-05
4	335721	324148	659869	0.000336667	2.80603e-05	2.80599e-05
5	343450	332680	676130	0.000268175	2.23509e-05	2.23507e-05
6	344980	333927	678907	0.000249898	2.08274e-05	2.08272e-05
7	343350	332864	676214	0.000234689	1.95598e-05	1.95596e-05
8	341649	330490	672139	0.00022217	1.85162e-05	1.8516e-05
9	344323	333506	677829	0.000213802	1.78187e-05	1.78186e-05
10	360737	349672	710409	0.000216662	1.80571e-05	1.8057e-05
11	350484	338026	688510	0.000234526	1.95462e-05	1.9546e-05
12	351253	338079	689332	0.000263036	2.19226e-05	2.19223e-05
13	342560	335713	678273	0.000334354	2.78675e-05	2.78671e-05
14	374338	362584	736922	0.00044115	3.67706e-05	3.677e-05
15	362748	355887	718635	0.000559047	4.66003e-05	4.65992e-05
16	353088	344852	697940	0.000673117	5.61119e-05	5.61104e-05
17	350634	344221	694855	0.000770233	6.42108e-05	6.42088e-05
18	359286	354323	713609	0.000841487	7.01534e-05	7.0151e-05
19	359305	357723	717028	0.000890778	7.42646e-05	7.42618e-05
20	349212	346815	696027	0.000938766	7.82673e-05	7.82642e-05
21	325664	325302	650966	0.000984648	8.20944e-05	8.20911e-05
22	324165	325199	649364	0.00101983	8.50292e-05	8.50256e-05
23	323799	326737	650536	0.00104316	8.6975e-05	8.69712e-05
24	325616	327640	653256	0.0010604	8.84134e-05	8.84095e-05
25	311955	316121	628076	0.00107286	8.94528e-05	8.94488e-05
26	302205	306851	609056	0.00108662	9.06009e-05	9.05968e-05
27	303535	307445	610980	0.00109941	9.16678e-05	9.16636e-05
28	321564	327716	649280	0.00110911	9.24774e-05	9.24731e-05
29	312847	320270	633117	0.00112063	9.34384e-05	9.3434e-05
30	328197	336373	664570	0.00113554	9.46825e-05	9.4678e-05
31	312003	321997	634000	0.00115585	9.63763e-05	9.63717e-05
32	302446	314231	616677	0.00118767	9.90315e-05	9.90266e-05
33	299524	310863	610387	0.0012357	0.000103039	0.000103034
34	281172	291907	573079	0.00129757	0.000108201	0.000108195
35	282604	293989	576593	0.00137127	0.000114351	0.000114344
36	262693	274036	536729	0.00145572	0.000121399	0.000121391
37	259598	269801	529399	0.00155367	0.000129573	0.000129564
38	256537	267319	523856	0.00166278	0.00013868	0.000138671
39	250096	261762	511858	0.00178569	0.000148941	0.00014893
40	248912	260630	509542	0.00192988	0.000160979	0.000160966
41	228038	238820	466858	0.00209384	0.000174669	0.000174654
42	222817	234737	457554	0.0022701	0.00018939	0.000189372
43	213101	225598	438699	0.00245979	0.000205235	0.000205214
44	213019	225103	438122	0.00267062	0.00022285	0.000222825
45	220704	232876	453580	0.0029036	0.000242318	0.000242289
46	215428	227881	443309	0.00316916	0.000264516	0.000264481
47	215468	228471	443939	0.00348147	0.000290628	0.000290586
48	211989	222824	434813	0.00385426	0.000321809	0.000321757
49	203879	216830	420709	0.00426775	0.000356407	0.000356344
50	212341	226436	438777	0.00472367	0.000394572	0.000394494
51	194858	209182	404040	0.00520993	0.000435295	0.000435201
52	194065	207388	401453	0.00574674	0.000480276	0.000480161
53	194635	207971	402606	0.00632386	0.000528661	0.000528522
54	190297	205820	396117	0.00693202	0.00057968	0.000579512
55	187643	204200	391843	0.00759709	0.000635508	0.000635306
56	181432	197213	378645	0.00831772	0.000696042	0.0006958
57	178927	194843	373770	0.00906923	0.000759217	0.000758929
58	175414	191968	367382	0.00984678	0.000824632	0.000824292
59	170154	187156	357310	0.0106666	0.000893655	0.000893256
60	173319	194935	368254	0.0115073	0.000964502	0.000964037
61	154790	171821	326611	0.0124951	0.00104782	0.00104727
62	151211	171678	322889	0.0135088	0.00113341	0.00113276
63	144736	164058	308794	0.0146957	0.00123373	0.00123297
64	136858	157784	294642	0.0159532	0.00134015	0.00133925
65	138149	162109	300258	0.0173231	0.00145624	0.00145518
66	122707	145289	267996	0.0188227	0.00158351	0.00158226
67	115871	139122	254993	0.0204042	0.00171794	0.00171646
68	109009	132571	241580	0.0220877	0.00186127	0.00185954
69	102833	125401	228234	0.0239428	0.00201951	0.00201747
70	105949	134546	240495	0.0257907	0.00217743	0.00217506
71	91197	116686	207883	0.0279967	0.00236634	0.00236354
72	84638	111644	196282	0.030403	0.00257289	0.00256959
73	80445	108495	188940	0.0332264	0.00281591	0.00281195
74	76209	106088	182297	0.0363935	0.00308936	0.00308459
75	75096	106217	181313	0.039793	0.00338387	0.00337815
76	65769	95524	161293	0.0434477	0.00370165	0.00369481
77	62633	94006	156639	0.0479296	0.00409302	0.00408466
78	61294	94630	155924	0.0536413	0.00459447	0.00458393
79	56689	89802	146491	0.0604685	0.00519782	0.00518434
80	52487	90998	143485	0.0677311	0.0058445	0.00582745
81	44177	76866	121043	0.0760424	0.00659076	0.00656909
82	39776	71857	111633	0.0841395	0.00732427	0.00729751
83	34268	65651	99919	0.0917419	0.00801889	0.00798682
84	30036	59801	89837	0.0994178	0.00872616	0.00868819
85	26288	54171	80459	0.108108	0.00953418	0.00948887
86	22142	47092	69234	0.118119	0.0104748	0.0104201
87	18264	40858	59122	0.12821	0.0114339	0.0113688
88	14594	34772	49366	0.137768	0.0123526	0.0122766
89	11560	28596	40156	0.147113	0.0132607	0.0131731
90	9348	25160	34508	0.156253	0.0141585	0.0140588
91	6256	17594	23850	0.166792	0.015206	0.0150909
92	4704	13960	18664	0.179433	0.0164799	0.0163449
93	3546	10979	14525	0.19542	0.0181195	0.0179564
94	2720	8542	11262	0.215331	0.0202078	0.0200049
95	1717	6581	8298	0.226456	0.0213977	0.0211704
96	1293	4793	6086	0.240493	0.0229238	0.022663
97	814	3494	4308	0.254406	0.0244645	0.0241677
98	549	2368	2917	0.269287	0.0261446	0.0258057
99	331	1543	1874	0.284632	0.0279132	0.0275272
100	266	1116	1382	0.300291	0.0297575	0.0293191

## Sheet: _xltb_storage_
XL Toolbox Settings
	export_preset	<?xml version="1.0" encoding="utf-16"?>_x000D_ <Preset xmlns:xsi="http://www.w3.org/2001/XMLSchema-instance" xmlns:xsd="http://www.w3.org/2001/XMLSchema">_x000D_ <Name>Png, 450 dpi, RGB, Transparent canvas</Name>_x000D_ <Dpi>450</Dpi>_x000D_ <FileType>Png</FileType>_x000D_ <ColorSpace>Rgb</ColorSpace>_x000D_ <Transparency>TransparentCanvas</Transparency>_x000D_ <UseColorProfile>false</UseColorPro…
	export_path	C:\Users\crojas\ETS Dropbox\Carlos Rojas\Abbott_proyectos_EEs\HeartMate\Envío a JLHT\Figuras\Figure 3.png
